# Supplementary material for: An EpCAM/Trop2 mechanostat differentially regulates collective behaviour of human carcinoma cells
Source: EMBO J. 2024 Nov 21;44(1):75–106. doi: 10.1038/s44318-024-00309-9 (PMC11696905; doi:10.1038/s44318-024-00309-9)
Supplement: Supplementary file 3 — Movie EV1 [file 44318_2024_309_MOESM3_ESM.zip]

Archive with 3 entries (2 files):
- Movie EV1/
- Movie EV1/Aslemarz_EpCAM_Movie 1_Ctrl Spheroid w Title.avi
- Movie EV1/Readme.txt
