# Supplementary material for: An EpCAM/Trop2 mechanostat differentially regulates collective behaviour of human carcinoma cells
Source: EMBO J. 2024 Nov 21;44(1):75–106. doi: 10.1038/s44318-024-00309-9 (PMC11696905; doi:10.1038/s44318-024-00309-9)
Supplement: Supplementary file 5 — Movie EV3 [file 44318_2024_309_MOESM5_ESM.zip › Movie EV3/Readme.txt]

Movie EV3. Time lapse of spreading of siTrop2 spheroid on fibrillar collagen gel.
