# Supplementary material for: An EpCAM/Trop2 mechanostat differentially regulates collective behaviour of human carcinoma cells
Source: EMBO J. 2024 Nov 21;44(1):75–106. doi: 10.1038/s44318-024-00309-9 (PMC11696905; doi:10.1038/s44318-024-00309-9)
Supplement: Supplementary file 6 — Movie EV4 [file 44318_2024_309_MOESM6_ESM.zip › Movie EV4/Readme.txt]

Movie EV4. Time lapse of spreading of dKD spheroid on fibrillar collagen gel.
