# Supplementary material for: An EpCAM/Trop2 mechanostat differentially regulates collective behaviour of human carcinoma cells
Source: EMBO J. 2024 Nov 21;44(1):75–106. doi: 10.1038/s44318-024-00309-9 (PMC11696905; doi:10.1038/s44318-024-00309-9)
Supplement: Supplementary file 7 — Movie EV5 [file 44318_2024_309_MOESM7_ESM.zip › Movie EV5/Readme.txt]

Movie EV5. Time lapse of simulation of spheroid spreading on the matrix substrate (blue) using 3D Cellular Potts Model. 3D view.
