# Supplementary material for: An EpCAM/Trop2 mechanostat differentially regulates collective behaviour of human carcinoma cells
Source: EMBO J. 2024 Nov 21;44(1):75–106. doi: 10.1038/s44318-024-00309-9 (PMC11696905; doi:10.1038/s44318-024-00309-9)
Supplement: Supplementary file 8 — Movie EV6 [file 44318_2024_309_MOESM8_ESM.zip › Movie EV6/Readme.txt]

Movie EV6. Simulation of spheroid spreading on the matrix substrate. Top: xz projection. Bottom: xy projection, plane closest to the substrate.
